# Supplementary material for: Study on the Difference in the Contribution of Soil Particle Sizes to Heavy Metal Exposure of Children Around Smelting Area
Source: Toxics. 2026 Mar 12;14(3):253. doi: 10.3390/toxics14030253 (PMC13030126; doi:10.3390/toxics14030253)
Supplement: Supplementary file 1 [file toxics-14-00253-s001.zip]

Archive with 1 entries (1 files):
- toxics-4153314-supplementary.pdf
